# Supplementary material for: Administration of Ligilactobacillus salivarius MP101 in an Elderly Nursing Home during the COVID-19 Pandemic: Immunological and Nutritional Impact
Source: Foods. 2021 Sep 11;10(9):2149. doi: 10.3390/foods10092149 (PMC8470390; doi:10.3390/foods10092149)
Supplement: Supplementary file 1 [file foods-10-02149-s001.zip › Table S2.xlsx]

## Sheet: TOTAL DATOS
Table S2: Immunological data from the fecal and nasal samples obtained at days 0 and 120 from each patient that completed the trial (nd: not detected).
PATIENT	FECES (H)/NASAL WASH (LN)	SAMPLING TIME	APRIL/TNFSF13	BAFF/TNFSF13B	sCD30/TNFRSF8	sCD163	Chitinase 3-like 1	gp130/sIL-6Rb	IFN-a2	IFN-b	IFN-g	IL-2	sIL-6Ra	IL-8	IL-10	IL-11	IL-12 (p40)	IL-12 (p70)	IL-19	IL-20	IL-22	IL-26	IL-27	IL-28A/IFN-l2	IL-29/IFN-l1	IL-32	IL-34	IL-35	LIGHT/TNFSF14	MMP-1	MMP-2	MMP-3	Osteocalcin	Osteopontin (OPN)	Pentraxin-3	sTNF-R1	sTNF-R2	TSLP	TWEAK/TNFSF12
1	LN	INITIAL (Day 0)	10217.14	1700.72	nd	64.43	1418.09	152.03	22.34	2.05	nd	nd	23.9	2.98	Nd	nd	nd	0.12	9.95	nd	nd	nd	nd	nd	nd	9.59	nd	nd	0.22	nd	nd	nd	nd	98.74	nd	40.9	8.02	nd	4.09
1	LN	FINAL (Day120)	9631.12	802.23	nd	66.01	2020.87	102.46	19.45	nd	nd	nd	16.26	0.57	Nd	nd	nd	nd	21.31	nd	nd	nd	nd	nd	nd	5.19	nd	nd	0.46	nd	nd	nd	nd	86.78	4.08	28.18	3.94	nd	4.07
1	H	INITIAL (Day 0)	2043.24	745.17	nd	129.34	227.87	74.11	nd	2.15	1.28	nd	10.03	0.75	Nd	nd	0.28	0.11	nd	nd	0.55	0.73	nd	nd	nd	10.45	41.87	14.17	0.91	nd	nd	nd	nd	135.44	nd	56.27	31.17	0.94	1.68
1	H	FINAL (Day120)	1516.78	145.98	nd	135.82	190.21	61.62	27.36	2.34	nd	nd	9.07	0.13	Nd	nd	2.46	0.15	7.95	nd	0.64	2.42	3.8	3.09	nd	7.39	67.73	26.77	1.2	34.38	100.87	23.39	6.51	170.57	3.23	24.13	11.75	0.83	3.39
2	LN	INITIAL (Day 0)	2502.46	2348.54	nd	nd	nd	131.21	nd	nd	nd	nd	nd	2.43	Nd	nd	nd	nd	0.94	nd	nd	nd	nd	nd	nd	8.67	nd	nd	1.23	19.24	21.37	31.04	nd	85.96	nd	60.71	11.32	nd	3.41
2	LN	FINAL (Day120)	1421.54	947.14	nd	nd	nd	109.67	nd	nd	nd	nd	nd	0.34	Nd	nd	nd	nd	4.45	nd	nd	nd	nd	nd	nd	4.54	nd	nd	nd	nd	nd	nd	nd	64.21	2.71	22.14	5.16	nd	3.62
2	H	INITIAL (Day 0)	1669.64	1345.6	nd	nd	nd	76.42	nd	nd	nd	nd	nd	nd	Nd	nd	nd	0.12	nd	nd	nd	0.31	nd	nd	nd	8.4	31.29	10.05	nd	nd	nd	nd	nd	112.77	nd	30.03	27.72	0.73	1.83
2	H	FINAL (Day120)	1236.16	523.47	nd	nd	170.74	60.45	nd	1.74	nd	nd	nd	nd	Nd	nd	0.67	0.15	6.03	nd	1.26	0.75	nd	nd	nd	6.31	22.41	21.62	0.35	6.3	46.7	nd	nd	130.05	0.69	nd	nd	0.81	2.37
3	LN	INITIAL (Day 0)	12862.93	1408.2	nd	68.37	1488.56	207.99	nd	2.96	nd	nd	5.27	2.48	Nd	nd	nd	0.12	nd	nd	nd	nd	nd	nd	nd	9.7	20.33	2.27	nd	nd	nd	nd	nd	119.32	nd	127.17	11.8	0.39	0.52
3	LN	FINAL (Day120)	8837.41	253.15	nd	74.82	1258.37	165.85	nd	nd	nd	nd	16.21	0.61	Nd	nd	nd	nd	19.8	nd	1.46	nd	nd	nd	nd	6.16	14.27	3.08	1.07	nd	18.97	nd	nd	110.93	1.68	68.8	3.6	nd	1.68
3	H	INITIAL (Day 0)	754.83	3056.66	nd	32.81	562.03	96.71	nd	nd	nd	nd	nd	nd	Nd	nd	nd	nd	nd	nd	nd	nd	nd	nd	nd	6.5	9.37	4.53	nd	nd	15.36	nd	nd	88.98	0.13	32.14	6.14	0.48	4.51
3	H	FINAL (Day120)	437.21	943.58	6.08	37.2	306.72	82.84	nd	3.67	nd	nd	nd	nd	Nd	nd	nd	nd	nd	nd	nd	nd	nd	nd	nd	4.98	3.08	12.21	nd	nd	nd	nd	nd	96.71	2.79	0.71	nd	0.41	9.43
4	LN	INITIAL (Day 0)	9472.77	4201.12	nd	nd	nd	178.75	nd	1.55	nd	nd	nd	1.29	Nd	nd	nd	nd	4.53	nd	nd	nd	nd	nd	nd	7.84	nd	nd	0.98	18.14	54.32	nd	nd	112.43	nd	nd	7.81	0.52
4	LN	FINAL (Day120)	8347.14	1329.07	nd	nd	nd	169.79	nd	nd	nd	nd	nd	0.31	Nd	nd	nd	nd	12.67	nd	nd	nd	nd	nd	nd	5.98	nd	nd	nd	nd	nd	nd	nd	72.01	2.15	nd	nd	nd
4	H	INITIAL (Day 0)	nd	606.72	nd	50.27	211.67	97.54	nd	4.43	nd	nd	nd	nd	Nd	0.49	nd	nd	nd	nd	0.55	nd	nd	nd	nd	5.61	nd	8.59	nd	nd	22.54	nd	nd	98.07	nd	60.17	24.87	0.73	2.3
4	H	FINAL (Day120)	nd	301.67	nd	24.85	276.64	91.67	nd	5.1	nd	nd	nd	nd	Nd	0.52	0.27	nd	4.46	nd	0.15	0.75	0.24	nd	nd	4.61	nd	15.54	nd	1.62	63.42	nd	nd	80.7	0.48	20.84	nd	0.83	2.03
5	LN	INITIAL (Day 0)	9460.51	3401.79	nd	nd	2678.45	78.62	17.76	nd	nd	nd	nd	3.45	Nd	nd	2.21	0.11	nd	nd	nd	nd	nd	nd	nd	3.67	nd	nd	1.22	17.05	57.28	39.71	nd	99.23	nd	14.32	7.11	2.34
5	LN	FINAL (Day120)	8072.7	976.28	nd	nd	2209.23	69.35	21.34	nd	nd	nd	1.67	0.68	Nd	nd	nd	nd	6.76	nd	nd	nd	nd	nd	nd	1.98	nd	nd	nd	nd	nd	nd	nd	58.8	0.68	1.19	nd	1.29	0.55
5	H	INITIAL (Day 0)	636.38	544.6	nd	47.05	276.16	71.37	nd	nd	nd	nd	nd	nd	Nd	0.41	0.91	0.61	2.3	nd	1.62	0.21	0.55	nd	nd	7.03	33.67	6.99	0.41	26.85	36.48	nd	nd	88.25	0.48	36.33	16.03	1.89	2.69
5	H	FINAL (Day120)	472.92	264.41	nd	43.74	313.92	72.84	17.87	nd	nd	nd	2.76	nd	Nd	0.37	0.86	0.72	4.95	nd	1.93	0.96	0.85	nd	nd	6.24	25.45	8.45	0.5	nd	96.04	nd	nd	69.98	1.44	0.27	1.37	2.71	2.96
6	LN	INITIAL (Day 0)	5673.51	1978.03	nd	nd	650.12	142.76	nd	nd	nd	nd	nd	1.33	Nd	nd	nd	0.16	nd	nd	nd	nd	nd	nd	nd	7.24	18.18	0.67	nd	nd	nd	nd	nd	95.34	nd	19.4	1.87	1.01
6	LN	FINAL (Day120)	4664.42	721.22	3.51	nd	400.14	137.22	nd	nd	nd	nd	1.08	0.42	Nd	nd	nd	nd	nd	nd	nd	nd	nd	nd	nd	1.63	nd	1.02	0.06	nd	nd	nd	nd	22.36	3.78	10.18	0.14	nd	0.72
6	H	INITIAL (Day 0)	nd	1232.65	4.76	10.61	244.72	55.5	nd	2.15	5.81	nd	nd	6.52	Nd	nd	7.41	0.19	1.16	nd	2.08	0.67	3.76	3.93	nd	13.91	81.36	10.2	2.59	98.16	56.77	32.04	nd	122.78	2.17	3.63	23.07	0.94	3.67
6	H	FINAL (Day120)	nd	670.72	5.71	8.98	242.47	47.93	12.12	3.47	nd	nd	2.26	2.57	Nd	nd	6.95	0.21	3.94	nd	1.47	nd	0.94	nd	nd	2.24	11.47	14.74	0.59	nd	nd	nd	nd	82.25	4.29	nd	0.14	0.91	7.84
7	LN	INITIAL (Day 0)	11628.08	2459.01	nd	nd	1028.25	122.3	nd	nd	nd	nd	nd	2.51	Nd	nd	nd	nd	0.64	nd	nd	nd	nd	nd	nd	2.19	29.07	nd	nd	nd	nd	nd	nd	49.18	nd	9.84	7.31	0.64	0.27
7	LN	FINAL (Day120)	9813.69	978.62	nd	nd	948.23	133.39	nd	nd	nd	nd	2.04	0.49	Nd	nd	nd	nd	12.08	nd	nd	nd	nd	nd	nd	1.13	nd	nd	nd	nd	nd	nd	nd	40.51	6.95	4.58	nd	nd	0.55
7	H	INITIAL (Day 0)	nd	1565.89	nd	nd	570.77	143.99	nd	nd	nd	nd	nd	nd	Nd	nd	nd	nd	nd	nd	nd	nd	nd	nd	nd	4.99	26.01	nd	1.02	nd	nd	nd	nd	39.17	nd	17.93	17.87	nd	3.19
7	H	FINAL (Day120)	nd	707.32	nd	nd	561.24	132.73	nd	nd	nd	nd	nd	nd	Nd	nd	nd	nd	nd	nd	nd	nd	nd	nd	nd	2.29	10.72	nd	2.21	nd	42.33	nd	2.39	nd	3.49	nd	nd	nd	3.24
8	LN	INITIAL (Day 0)	11267.23	4356.84	nd	nd	421.12	123.65	nd	nd	nd	nd	nd	2.56	Nd	nd	3.36	nd	1.45	nd	nd	nd	nd	nd	nd	7.63	nd	nd	1.47	nd	nd	nd	nd	103.24	0.69	11.27	nd	0.81	2.15
8	LN	FINAL (Day120)	7542.56	1098.67	nd	nd	389.01	121.78	nd	nd	nd	nd	nd	0.27	Nd	nd	nd	nd	4.76	nd	nd	nd	nd	nd	nd	2.67	nd	nd	nd	nd	nd	nd	nd	62.27	2.32	nd	nd	nd	2.28
8	H	INITIAL (Day 0)	2461.07	1357.51	nd	nd	449.5	62.3	nd	nd	nd	nd	nd	nd	Nd	0.34	nd	0.19	2.7	nd	nd	nd	2.12	nd	nd	8.09	24.45	0.43	0.59	nd	29.57	nd	3.27	95.34	0.3	6.03	1.39	1.92	4.23
8	H	FINAL (Day120)	2027.93	933.63	nd	2.99	229.79	52.87	nd	nd	nd	nd	nd	nd	Nd	0.29	nd	nd	10.45	nd	nd	nd	nd	nd	nd	nd	8.69	1.41	0.64	nd	71.14	nd	nd	78.29	1.72	0.42	nd	1.97	5.01
9	LN	INITIAL (Day 0)	6789.75	3001.36	nd	nd	1312.11	132.01	nd	nd	nd	nd	nd	2.89	Nd	0.47	nd	nd	0.97	nd	nd	nd	nd	nd	nd	nd	nd	nd	0.89	14.32	32.14	27.08	nd	91.37	nd	31.17	8.22	0.77	2.83
9	LN	FINAL (Day120)	6432.04	1099.05	nd	nd	989.98	134.97	nd	nd	nd	nd	nd	0.5	Nd	nd	nd	nd	3.32	nd	nd	nd	nd	nd	nd	nd	nd	nd	nd	nd	nd	nd	nd	62.21	2.73	nd	nd	nd	2.69
9	H	INITIAL (Day 0)	nd	1061.24	nd	3.92	346.08	52.28	nd	nd	nd	nd	nd	3.61	Nd	0.22	nd	nd	nd	nd	nd	nd	nd	nd	nd	6.19	19.37	8.87	nd	nd	nd	nd	nd	89.7	nd	36.03	26.41	0.51	0.67
9	H	FINAL (Day120)	nd	644.09	nd	4.45	240.39	52.89	15.56	2.08	nd	nd	nd	3.54	Nd	0.24	nd	nd	3.53	nd	nd	0.17	0.13	nd	nd	3.83	9.26	12.4	0.22	nd	nd	nd	2.77	100.74	3.24	0.66	0.91	0.6	1.57
10	LN	INITIAL (Day 0)	8650.12	2675.6	nd	nd	875	86.43	nd	nd	nd	nd	nd	3.41	Nd	0.56	nd	nd	nd	nd	nd	nd	nd	nd	nd	6.89	nd	0.47	nd	nd	nd	nd	nd	114.08	0.57	24.42	7.98	0.82	0.97
10	LN	FINAL (Day120)	7982.83	956.41	2.14	nd	781.34	80.08	nd	nd	nd	nd	nd	0.56	Nd	nd	nd	nd	3.87	nd	nd	nd	nd	nd	nd	3.21	nd	2.02	nd	nd	nd	nd	nd	69.21	2.78	0.97	nd	nd	0.84
10	H	INITIAL (Day 0)	2679.78	1097.34	4.47	2.76	177.16	57.09	nd	nd	nd	nd	nd	2.21	Nd	nd	nd	nd	nd	nd	nd	nd	0.44	nd	nd	3.77	40.08	5.83	nd	3.55	nd	nd	nd	73.74	0.42	29.2	11.19	0.42	0.55
10	H	FINAL (Day120)	2867.92	304.89	6.62	3.03	156.51	53.66	nd	nd	nd	nd	nd	1.97	Nd	nd	nd	nd	4.16	nd	nd	0.21	0.5	0.73	nd	3.01	10.18	8.28	nd	nd	nd	nd	nd	76.71	3.01	nd	1.31	0.37	1.54
11	LN	INITIAL (Day 0)	6721.86	2341.82	nd	nd	678.14	167.22	nd	nd	nd	nd	nd	2.42	Nd	0.42	nd	nd	nd	nd	nd	nd	nd	nd	nd	7.09	nd	nd	1.09	nd	nd	nd	nd	105.15	nd	36.18	12.14	0.56	2.54
11	LN	FINAL (Day120)	5892.07	789.37	nd	nd	647.98	164.08	nd	nd	nd	nd	nd	0.1	Nd	nd	nd	nd	nd	nd	nd	nd	nd	nd	nd	3.61	nd	nd	nd	nd	nd	nd	nd	72.02	3.78	nd	nd	nd	2.63
11	H	INITIAL (Day 0)	2017.37	951.89	nd	16.41	713.69	61.71	nd	1.71	nd	nd	nd	2.14	Nd	0.35	10.79	nd	nd	nd	3.6	1.12	0.44	nd	nd	6.5	34.12	3.85	1.42	26.47	123.2	nd	nd	100.74	1.21	40.13	2.94	2.87	2.71
11	H	FINAL (Day120)	1875.95	346.94	nd	14.87	592.57	59.09	nd	1.82	nd	nd	nd	1.15	Nd	0.37	10.32	nd	nd	nd	2.98	0.19	0.08	nd	nd	2.85	32.24	6.43	0.39	nd	nd	nd	nd	72.56	3.26	3.43	0.72	0.89	7.35
12	LN	INITIAL (Day 0)	7581.28	4068.67	nd	17.25	1556.54	160.16	nd	nd	nd	nd	12.39	4.56	Nd	nd	nd	0.13	1.65	nd	nd	nd	nd	nd	nd	4.47	nd	0.72	nd	nd	nd	nd	nd	67.32	4.16	64.59	3.44	0.43	4.23
12	LN	FINAL (Day120)	6934.87	891.7	nd	22.02	1471.22	153.71	nd	nd	nd	nd	14.34	nd	Nd	nd	nd	nd	3.82	nd	nd	nd	nd	nd	nd	1.76	nd	1.09	nd	nd	nd	nd	nd	33.71	5.71	17.38	nd	nd	3.96
12	H	INITIAL (Day 0)	2084.34	1756.34	nd	nd	447.08	67.45	nd	nd	nd	nd	nd	nd	Nd	nd	nd	nd	nd	nd	nd	nd	nd	nd	nd	5.89	nd	nd	nd	nd	nd	nd	nd	61.27	nd	51.27	30.14	2.11	4.17
12	H	FINAL (Day120)	1992.64	457.88	nd	nd	398.99	58.64	nd	nd	nd	nd	nd	nd	Nd	nd	nd	nd	3.29	nd	nd	nd	nd	nd	nd	2.92	nd	nd	nd	nd	nd	nd	nd	59.43	3.69	7.05	3.16	nd	3.92
13	LN	INITIAL (Day 0)	7125.62	3412.23	nd	nd	514.98	100.02	nd	nd	nd	nd	nd	2.15	Nd	nd	nd	nd	nd	nd	nd	nd	nd	nd	nd	4.63	nd	nd	1.34	nd	nd	nd	nd	74.24	0.71	31.72	20.03	0.39	0.72
13	LN	FINAL (Day120)	6683.08	900.41	nd	nd	498.04	97.67	nd	nd	nd	nd	nd	nd	Nd	nd	nd	nd	nd	nd	nd	nd	nd	nd	nd	1.07	nd	nd	nd	nd	nd	nd	nd	40.27	2.49	nd	5.71	nd	0.87
13	H	INITIAL (Day 0)	1350.86	1671.29	nd	nd	669.69	66.64	nd	nd	nd	nd	nd	nd	Nd	nd	nd	nd	nd	nd	nd	nd	nd	nd	nd	6.42	nd	nd	nd	nd	nd	nd	nd	67.09	nd	25.11	17.27	nd	2.86
13	H	FINAL (Day120)	1197.01	782.87	nd	nd	623.87	61.12	nd	nd	nd	nd	nd	nd	Nd	nd	nd	nd	nd	nd	nd	nd	nd	nd	nd	2.8	nd	nd	2.14	nd	nd	nd	nd	61.27	2.76	4.07	nd	1.72	2.77
14	LN	INITIAL (Day 0)	944.87	1972.46	nd	nd	1021.66	321.36	nd	nd	nd	nd	nd	nd	Nd	0.66	nd	nd	nd	nd	nd	nd	nd	nd	nd	3.13	nd	0.32	0.84	nd	nd	nd	0.8	39.15	0.71	47.36	16.43	0.61	7.9
14	LN	FINAL (Day120)	853.47	404.16	nd	nd	816.27	339.53	nd	nd	nd	nd	3.24	14.93	Nd	nd	nd	nd	5.98	nd	nd	0.46	nd	nd	nd	nd	nd	0.97	1.39	nd	nd	nd	nd	17.08	5.86	8.82	nd	nd	8.7
14	H	INITIAL (Day 0)	nd	945.15	nd	16.54	702.93	72.77	nd	nd	nd	nd	nd	3.96	Nd	nd	5.76	0.14	1.6	nd	nd	1.12	0.08	nd	nd	6.82	53.18	2.33	0.17	nd	nd	nd	nd	86.78	nd	45.08	2.02	0.57	2.32
14	H	FINAL (Day120)	nd	266.72	nd	14.87	678.21	69.69	nd	nd	nd	nd	nd	0.59	Nd	nd	6.05	0.19	3.61	nd	0.59	1.81	nd	0.4	nd	5.45	24.99	7.14	0.33	nd	nd	nd	0.8	83.87	3.72	11.73	1.29	0.6	5.05
15	LN	INITIAL (Day 0)	12733.09	3821.33	nd	nd	1059.34	234.04	nd	nd	nd	nd	nd	3.46	Nd	0.79	nd	nd	nd	nd	nd	nd	nd	nd	nd	7.05	nd	nd	nd	7.29	nd	nd	nd	79.21	nd	40.21	27.04	nd	3.41
15	LN	FINAL (Day120)	9786.92	1000.02	nd	nd	1034.82	245.88	nd	nd	nd	nd	nd	0.6	Nd	nd	nd	nd	nd	nd	nd	nd	nd	nd	nd	2.76	nd	nd	nd	nd	nd	nd	nd	56.62	4.61	nd	nd	nd	3.25
15	H	INITIAL (Day 0)	2994.24	1166.54	nd	nd	691.01	123.78	nd	nd	nd	nd	nd	nd	Nd	nd	nd	nd	nd	nd	nd	nd	nd	nd	nd	4.97	nd	nd	nd	18.27	26.82	nd	nd	97.29	0.72	37.04	38.12	nd	4.34
15	H	FINAL (Day120)	1768.04	343.52	nd	nd	647.96	114.67	nd	nd	nd	nd	3.43	nd	Nd	nd	nd	nd	nd	nd	nd	nd	nd	nd	nd	3.11	nd	nd	nd	nd	nd	nd	nd	89.99	3.64	4.71	8.03	nd	4.47
16	LN	INITIAL (Day 0)	1064.12	1738.91	nd	nd	nd	106.89	nd	nd	nd	nd	nd	2.89	Nd	nd	nd	nd	nd	nd	nd	nd	nd	nd	nd	nd	17.08	0.53	nd	29.64	17.09	nd	nd	100.01	nd	18.78	19.6	0.47	nd
16	LN	FINAL (Day120)	nd	771.48	2.24	nd	nd	103.96	nd	nd	nd	nd	nd	0.21	Nd	nd	nd	nd	4.06	nd	nd	nd	nd	nd	nd	nd	8.64	1.17	nd	nd	nd	nd	nd	72.27	3.21	nd	nd	0.11	nd
16	H	INITIAL (Day 0)	nd	817.02	4.72	nd	204.71	67.9	nd	nd	5.02	nd	nd	6.28	Nd	nd	6.49	0.33	nd	nd	3.79	3.17	6.06	5.04	nd	18.42	59.25	53.41	2.63	80.5	nd	113.34		211.95	1.73	12.18	21.65	1.55	8.56
16	H	FINAL (Day120)	nd	191.23	7.34	nd	342.7	64.79	nd	nd	nd	nd	nd	nd	Nd	nd	3.98	0.25	nd	nd	1.77	1.97	nd	nd	nd	4.09	20.34	4.82	1.07	nd	nd	nd	nd	91.14	3.41	nd	3.77	1.44	3.76
17	LN	INITIAL (Day 0)	7692.73	3213.16	nd	nd	874.3	271.31	nd	nd	nd	nd	nd	nd	Nd	0.82	nd	nd	1.76	nd	nd	nd	nd	nd	nd	nd	21.09	nd	1.37	nd	nd	nd	nd	32.91	nd	19.11	18.09	0.56	nd
17	LN	FINAL (Day120)	6795.48	965.43	nd	nd	799.09	264.19	nd	nd	nd	nd	nd	nd	Nd	nd	nd	nd	3.41	nd	nd	nd	nd	nd	nd	nd	12.2	nd	nd	nd	nd	nd	nd	nd	4.27	2.14	nd	nd	nd
17	H	INITIAL (Day 0)	727.01	1227.66	nd	nd	6.13	53.73	nd	3.89	5.81	nd	nd	9.06	Nd	nd	6.75	0.25	2.43	nd	3.97	4.15	5.48	4.52	nd	11.26	64.63	12.19	2.65	113.91	112.07	41.17	nd	161.83	3.09	1.71	25.96	0.72	4.23
17	H	FINAL (Day120)	nd	603.48	nd	1.68	2.89	45.5	nd	4.07	nd	nd	nd	0.43	Nd	nd	7.02	0.12	4.67	nd	2.89	1.19	nd	nd	nd	1.08	11.27	15.69	0.31	nd	nd	nd	nd	94.65	4.17	14.9	3.21	nd	0.67
18	LN	INITIAL (Day 0)	9430.78	3431.43	nd	6.04	241.43	212.77	nd	2.01	nd	nd	1.44	8.43	Nd	nd	nd	0.13	nd	nd	1.32	nd	nd	nd	nd	6.68	nd	2.21	2.03	nd	nd	nd	2.25	77.52	4.27	40.23	0.26		0.08
18	LN	FINAL (Day120)	8347.21	982.71	nd	11.72	2127.1	236.46	nd	1.47	nd	nd	36.9	0.92	Nd	nd	nd	nd	6.73	nd	nd	nd	nd	nd	nd	3.4	nd	10.34	0.17	nd	10.1	nd	nd	110.93	13.57	6.33	8.46	0.1	3.58
18	H	INITIAL (Day 0)	1276.02	2247.87	nd	22.41	72.13	96.02	nd	1.98	nd	nd	nd	nd	Nd	nd	nd	0.13	nd	0.32	nd	0.29	0.13	nd	nd	6.77	30.32	3.37	0.59	nd	nd	nd	nd	82.25	0.37	21.12	17.34	0.94	10.09
18	H	FINAL (Day120)	879.04	967.74	nd	18.62	63.25	93.06	5.52	1.11	nd	nd	2.62	nd	Nd	nd	nd	0.12	3.16	nd	0.19	0.09	0.24	nd	nd	5.61	8.18	4.33	0.06	nd	nd	nd	nd	95.34	2.3	5.24	0.79	0.1	12.76
19	LN	INITIAL (Day 0)	2357.83	1654.47	nd	nd	nd	76.21	nd	nd	nd	nd	nd	nd	Nd	0.71	1.94	nd	nd	nd	nd	nd	nd	nd	nd	nd	nd	nd	nd	nd	nd	nd	nd	77.8	nd	18	17.12	nd	3.54
19	LN	FINAL (Day120)	2014.31	978.99	nd	nd	nd	nd	nd	nd	nd	nd	nd	nd	Nd	nd	nd	nd	nd	nd	nd	nd	nd	nd	nd	nd	nd	nd	nd	nd	nd	nd	nd	59.21	2.27	nd	nd	nd	3.31
19	H	INITIAL (Day 0)	nd	1201.04	nd	33.25	1.25	123	nd	nd	nd	nd	nd	nd	Nd	nd	1.52	0.11	0.95	nd	2.83	1.81	nd	nd	nd	6.4	59.91	10.3	2.31	nd	38.2	20.72	nd	79.12	nd	27.08	23.19	1.68	2.71
19	H	FINAL (Day120)	nd	407.21	nd	42.31	48.5	100.25	nd	nd	nd	nd	nd	nd	Nd	nd	nd	0.09	3.56	nd	nd	nd	nd	nd	nd	1.58	24.97	15.6	nd	nd	nd	nd	nd	74.87	3.37	nd	0.65	nd	2.62
20	LN	INITIAL (Day 0)	2459.96	1557.08	nd	nd	nd	79.21	nd	nd	nd	nd	nd	1.78	Nd	nd	nd	nd	nd	nd	nd	nd	nd	nd	nd	5.98	nd	nd	1.43	nd	nd	32.26	nd	84.23	0.39	19.87	21.32	0.57	1.87
20	LN	FINAL (Day120)	2097.68	877.47	nd	nd	nd	nd	nd	nd	nd	nd	nd	0.05	Nd	nd	nd	nd	2.24	nd	nd	nd	nd	nd	nd	1.89	nd	nd	nd	nd	nd	nd	nd	nd	2.71	3.28	nd	nd	1.69
20	H	INITIAL (Day 0)	nd	978.17	nd	nd	467.21	nd	nd	nd	nd	nd	nd	nd	Nd	nd	nd	nd	1.23	nd	nd	nd	nd	nd	nd	nd	nd	nd	1.39	nd	nd	nd	nd	67.2	0.61	27.61	17.08	3.42	4.05
20	H	FINAL (Day120)	nd	332.17	nd	nd	449.19	nd	nd	nd	nd	nd	nd	nd	Nd	nd	nd	nd	3.41	nd	nd	nd	nd	nd	nd	nd	nd	nd	2.17	nd	nd	nd	nd	65.37	3.44	8.27	nd	2.97	4.16
21	LN	INITIAL (Day 0)	3467.87	3213.07	nd	nd	968.96	243.21	nd	nd	nd	nd	nd	2.56	Nd	nd	2.42	nd	nd	nd	nd	nd	nd	nd	nd	5.29	23.47	nd	1.34	nd	37.24	nd	nd	41.06	nd	34.32	23.64	0.82	0.87
21	LN	FINAL (Day120)	3000.04	1000.66	nd	nd	951.84	246.78	nd	nd	nd	nd	nd	0.11	Nd	nd	nd	nd	nd	nd	nd	nd	nd	nd	nd	2.37	12.8	nd	nd	nd	nd	nd	2.97	nd	1.99	5.34	nd	0.17	0.69
21	H	INITIAL (Day 0)	nd	1347.87	nd	nd	415.75	71.03	nd	nd	nd	nd	nd	nd	Nd	nd	nd	nd	nd	nd	nd	0.45	nd	nd	nd	4.98	40.24	nd	nd	nd	40.03	nd	nd	74.91	nd	35.41	32.53	1.95	3.75
21	H	FINAL (Day120)	nd	606.9	nd	nd	424.87	59.76	nd	nd	nd	nd	2.19	nd	Nd	nd	nd	nd	nd	nd	nd	0.39	nd	nd	nd	1.76	16.08	nd	nd	nd	nd	nd	nd	75.02	2.35	7.05	8.43	nd	3.69
22	LN	INITIAL (Day 0)	3677.4	2714.58	nd	nd	1097.92	101.31	nd	nd	nd	nd	nd	nd	Nd	nd	nd	nd	nd	nd	4.21	nd	nd	nd	nd	6.97	nd	0.61	nd	nd	nd	nd	2.24	39.37	nd	17.82	18.63	0.71	0.71
22	LN	FINAL (Day120)	2127.85	779.87	4.21	nd	989.76	78.98	nd	nd	nd	nd	nd	nd	Nd	nd	nd	nd	nd	nd	3.97	nd	nd	nd	nd	3.33	nd	1.12	nd	nd	nd	nd	nd	nd	1.97	nd	nd	nd	0.77
22	H	INITIAL (Day 0)	nd	1866.11	6.33	nd	329.07	nd	nd	nd	nd	nd	nd	nd	Nd	nd	nd	0.17	nd	nd	nd	nd	nd	nd	nd	6.62	nd	4.35	nd	nd	nd	nd	nd	83.27	0.37	18.73	19.8	2.14	nd
22	H	FINAL (Day120)	nd	678.29	7.11	nd	324.03	nd	nd	nd	nd	nd	nd	nd	Nd	nd	nd	0.21	nd	nd	nd	nd	nd	nd	nd	4.07	nd	6.27	nd	nd	nd	nd	nd	79.04	2.04	1.27	nd	2.22	nd
