# Supplementary material for: Administration of Ligilactobacillus salivarius MP101 in an Elderly Nursing Home during the COVID-19 Pandemic: Immunological and Nutritional Impact
Source: Foods. 2021 Sep 11;10(9):2149. doi: 10.3390/foods10092149 (PMC8470390; doi:10.3390/foods10092149)
Supplement: Supplementary file 1 [file foods-10-02149-s001.zip › Table S1.xlsx]

## Sheet: datos residentes
Table S1. Demographic and health-related data of the participants that completed the trial.
			BMI	BMI	tipo alim	tipo alim	Comorbidities	Comorbidities	COVID	COVID	Current medication	Current medication	Barthel	Barthel	GDS	GDS	MNA-SF	MNA-SF
Patient	Gender	Age	Day 0	Day 120	Día 0	Día 120	Day 0	Day 120	Day 0	Day 120	Day 0	Day 120	Day 0	Day 120	Day 0	Day 120	Day 0	Day 120
1	M	94	23.3	23.7	diab/normal	diab/normal	HT/HBP, arthrosis, benign prostatic hyperplasia, diabetes mellitus 2, heart failure	HT/HBP, arthrosis, benign prostatic hyperplasia, diabetes mellitus 2, heart failure	Positive	Negative	calcium, bromazepam, glicazide, macrogol, trramadol/paracetamol	calcium, bromazepam, glicazide, macrogol	30	32	4	4	21.5	24
2	M	86	28.3	27.9	normal	normal	arthrosis, oligophrenia, urinary incontinence, bladder mucocele	arthrosis, oligophrenia, urinary incontinence, bladder mucocele	Positive	Negative	cyanocobalamin, furosemide, lorazepam, tamsulosin	cyanocobalamin, furosemide, tamsulosin	25	25	6	6	20.5	23.5
3	F	86	25	24.7	turmix	turmix	urinary incontinence, presbyopia, moderate cognitive impairement, HT/HBP	urinary incontinence, presbyopia, moderate cognitive impairement, HT/HBP, COVID +	Positive	Negative	acetylsalicylic acid, amlodipine, calcium, cholecalciferol, enalapril, ferrous sulphate, hydrochlorothiazide, lorazepan, omeprazole, sertraline	acetylsalicylic acid, amlodipine, calcium, cholecalciferol, enalapril, hydrochlorothiazide, lorazepan, omeprazole, sertraline	14	14	7	7	18.5	19.5
4	M	81	20.3	20.9	turmix	turmix	HT/HBP, sleeping disorder, Alzheimer, dysphagia, lung and brain cancer, inguinal hernia	HT/HBP, sleeping disorder, Alzheimer, dysphagia, lung and brain cancer, inguinal hernia	Positive	Negative	bromazepam, lisinopril/hydrochlorothiazide, risperidone, sodium hialuronate, trazodone	bromazepam, cyanocobalamin, folic acid, lisinopril/hydrochlorothiazide, risperidone, sodium hialuronate, trazodone	0	0	7	7	13.5	15.5
5	M	94	20.9	21.7	normal	normal	respiratory failure, anxiety, depression	respiratory failure, anxiety, depression	Negative	Negative	gabapentin,lactulose, quetiapine	gabapentin,lactulose, quetiapine	69	69	4	4	18.5	24.3
6	F	74	25.6	24.9	normal	normal	gonarthrosis, Alzheimer, spondylosis, osteoporosis, insomnia, urinary incontinence, bilateral hallus valgus, arthrosis	gonarthrosis, Alzheimer, spondylosis, osteoporosis, insomnia, urinary incontinence, bilateral hallus valgus, arthrosis	Negative	Negative	ascorbic acid, cholecalciferol, quetiapine, rivastigmine	ascorbic acid, cholecalciferol, quetiapine, rivastigmine	52	57	4	4	25.5	26.6
7	M	89	28.9	27.2	normal	normal	Alzheimer (suspected), HT/HBP, gonarthrosis, venous insufficiency, dislipemia, arthrosis, bilateral hearing loss	Alzheimer (suspected), HT/HBP, gonarthrosis, venous insufficiency, dislipemia, arthrosis, bilateral hearing loss	Positive	Negative	acenocoumarol, bezafibrate, enalapril, hydrochlorothiazide, rivastigmine,	acenocoumarol, bezafibrate, enalapril, hydrochlorothiazide, rivastigmine,	98	98	4	4	23.5	25
8	M	83	26.7	26.5	normal	normal	HT/HBP, heart failure, presbyopia, glaucoma, chronic pulmonary thromboembolism, chronic pulmonary thromboembolism, hepatic steatosis, respiratory failure	HT/HBP, heart failure, presbyopia, glaucoma, chronic pulmonary thromboembolism, chronic pulmonary thromboembolism, hepatic steatosis, respiratory failure	Positive	Negative	acenocoumarol, aclidinium bromide, allopurinol, bimatoprost/timolol, bisoprolol, brinzolamide, calcium/cholecalciferol, furosemide, nitroglycerin, omeprazole	acenocoumarol, aclidinium bromide, allopurinol, bimatoprost/timolol, bisoprolol, brinzolamide, calcium/cholecalciferol, furosemide, nitroglycerin, omeprazole	82	91	1	1	22.5	25
9	F	88	26.2	25.2	normal	normal	irritable bowel syndrome, hipercholesterolemia, urinary incontinence, arthrosis, colonic polyps, constipation, mitral stenosis, parapararesis, scoliosis, arthrosis, spondylitis , herniated disc, HT/HBP, haemorrhoids	irritable bowel syndrome, hipercholesterolemia, urinary incontinence, arthrosis, colonic polyps, constipation, mitral stenosis, parapararesis, scoliosis, arthrosis, spondylitis , herniated disc, HT/HBP, haemorrhoids	Positive	Negative	amlodipine, atorvastatin, cholecalciferol, folic acid, lisinopril/hydrochlorothiazide, sertraline	amlodipine, atorvastatin, captopril, cholecalciferol, folic acid, lisinopril/hydrochlorothiazide, metamizole, sertraline	0	39	2	2	20	24
10	F	87	28.9	28.7	turmix	turmix	HT/HBP, depression, ferropenic anemia, insomnia, moderate cognitive impairement, secondary parkinsonism, hipercholesterolemia, urinary incontinence, keratitis, poliarthritis nodosa	HT/HBP, depression, ferropenic anemia, insomnia, moderate cognitive impairement, secondary parkinsonism, hipercholesterolemia, urinary incontinence, keratitis, poliarthritis nodosa	Positive	Negative	carbidopa/levodopa, enalapril, lorazepam, propanolol, quetiapine, thiamazole	carbidopa/levodopa, enalapril, lorazepam, propanolol, quetiapine, thiamazole	43	48	5	5	18.5	26
11	F	61	19.2	21.4	normal	normal	urinary incontinence, hearing loss (left), D4 paraplegia, constipation, reactive depression, benigh neoplasia in urinary tract, fasciculation, presbyopia	urinary incontinence, hearing loss (left), D4 paraplegia, constipation, reactive depression, benigh neoplasia in urinary tract, fasciculation, presbyopia	Positive	Negative	amlodipine, baclofen, candesartan, cholecalciferol, desvenlafaxine , lormetazepam, macrogol, simvastatin, tiaprice, trazodone,	No data	29	29	1	1	24	24.5
12	F	95	21.9	22.9	turmix	turmix	Alzheimer, urinary incontinence, insomnia, capsular delamination of the crystalline	Alzheimer, urinary incontinence, insomnia, capsular delamination of the crystalline	Positive	Negative	lorazepam, macrogol	lorazepam, macrogol	16	16	6	6	19	20
13	F	86	16.4	18.6	normal	normal	HT/HBP, depression, frontal dementia, urinary incontinence, respiratory failure , ashtma	HT/HBP, depression, frontal dementia, urinary incontinence, respiratory failure , ashtma	Positive	Negative	acetylsalicylic acid, budesonide, candesartan, ipratropium/salbutamol, omeprazole, rivastigmine, trazodone,	acetylsalicylic acid, budesonide, candesartan, ipratropium/salbutamol, omeprazole, rivastigmine, trazodone,	76	76	6	6	15	18.5
14	M	97	20	22.1	diab/normal	diab/normal	HT/HBP, arthrosis, arthritis, dislipemia, obesity, cataract, diabetes (mellitus 2), retinal detachment, otalgia, urinary incontinence, cognitive impairment, chronic anemia	HT/HBP, arthrosis, arthritis, dislipemia, obesity, cataract, diabetes (mellitus 2), retinal detachment, otalgia, urinary incontinence, cognitive impairment, chronic anemia	Negative	Negative	cyanocobalamin, paracetamol, quetiapine	cyanocobalamin, paracetamol, quetiapine	12	12	4	4	13	17
15	M	88	24.9	24.8	turmix	turmix	HT/HBP, auricular fibrilation, Alzheimer, peripheral vertigo, colon polyps, COPD, hypoalbuminemia, heart failure, hemorrhoids	HT/HBP, auricular fibrilation, Alzheimer, peripheral vertigo, colon polyps, COPD, hypoalbuminemia, heart failure, hemorrhoids	Positive	Negative	budesonide, carvedilol, indacaterol/glycopyrronium bromide, ispaghuka husks, quetiapine, telmisartan/hydrochlorothiazide, trazodone	budesonide, carvedilol, indacaterol/glycopyrronium bromide, ispaghuka husks, quetiapine, telmisartan/hydrochlorothiazide, trazodone	26	26	6	6	17.5	19.5
16	M	78	26.4	25.7	diab/normal	diab/normal	diabetes (mellitus 2), hipercholesterolemia, urinary incontinence, herniated disc, cognitive impairement, atopy, cholelitiasis, amnesia, pressure ulcer	diabetes (mellitus 2), hipercholesterolemia, urinary incontinence, herniated disc, cognitive impairement, atopy, cholelitiasis, amnesia, pressure ulcer	Negative	Negative	acetylsalicylic acid, donezepil, insulin, omeprazole, paracetamol, risperidone, simvastatin, tamsulosin, trazodone	acetylsalicylic acid, cyanocobalamin, donezepil, insulin, lactulose, omeprazole, paracetamol, risperidone, simvastatin, tamsulosin, trazodone	87	87	5	5	22.5	24
17	F	85	29.5	24.7	diab/normal	diab/normal	passive/aggresive personality disorder, chronic vulvitis, mild cognitive impairment	passive/aggresive personality disorder, chronic vulvitis, mild cognitive impairment	Positive	Negative	cholecalciferol, lorazepam, metformin, quetiapine	cholecalciferol, lorazepam, metformin, quetiapine	99	99	2	2	23.7	25
18	F	88	31.3	30.3	normal	normal	HT/HBP, arthrosis, obesity, hipercholesterolemia, SINDROME TUNEL CARPIANO, cataract, FX PELVIS, LUMBAGO, VERTIGO PERIFERICO,	HT/HBP, ICC,arthrosis, obesity, hipercholesterolemia, SINDROME TUNEL CARPIANO, cataract, FX PELVIS, LUMBAGO, VERTIGO PERIFERICO, COVID +	Positive	Negative	acetylsalicylic acid, furosemide, macrogol, sertraline, telmisartan	acetylsalicylic acid, furosemide, macrogol, sertraline, telmisartan	22	22	4	4	31.3	26
19	F	84	19.3	20.4	diab/normal	diab/normal	diabetes (mellitus 2), senile dementia, essential tremor, osteoporosis, depression, HT/HBP, urinary incontinence, alopecia, gastric diverticulum	diabetes (mellitus 2), senile dementia, essential tremor, osteoporosis, depression, HT/HBP, urinary incontinence, alopecia, gastric diverticulum			acetylsalicylic acid , amlodipine, cholecalciferol, ferrous sulphate, manidipine, metformin, mirtazapine, omeprazole, venlafaxine		39	45	6	6	16.7	19.3
20	M	89	33.3	31.8	diab/normal	diab/normal	hypothyroidism, gonarthrosis, ischemic cardiopathy, diabetes (mellitus 2), hiatal hernia, HT/HBP, hepatopathy, irritable bowel syndrome, cognitive impairment	hypothyroidism, gonarthrosis, ischemic cardiopathy, diabetes (mellitus 2), hiatal hernia, HT/HBP, hepatopathy, irritable bowel syndrome, cognitive impairment	Positive	Negative	acetylsalicylic acid, calcium, carvedilol, famotidine, furosemide, haloperidol, insulin glorgine, irbesartan, nitroglycerin, rosuvastatin	acetylsalicylic acid, calcium, carvedilol, famotidine, furosemide, haloperidol, insulin glorgine, irbesartan, nitroglycerin, rosuvastatin	96	96	3	3	25.5	25.5
21	M	79	23	23.7	normal	normal	severe cognitive impairment, HT/HBP, urinary incontinence	severe cognitive impairment, HT/HBP, urinary incontinence	Positive	Negative	cyanocobalamin, enalapril, macrogol, omeprazole	enalapril, macrogol, omeprazole	33	36	6	6	22	21
22	F	77	26.7	25.9	diab normal	diab normal	idiophatic diabetes, HT/HBP, ashtma,FA,heart failure,dislipemia,arthrosis, cognitive impairement	idiophatic diabetes, HT/HBP, ashtma,FA,heart failure,dislipemia,arthrosis, cognitive impairement	Positive	Negative	allopurinol, bisoprolol, cyanocobalamin, digoxin, edoxaban, furosemide, insulin, ipratropium bromide, metformin,omeprazole	allopurinol, bisoprolol, cyanocobalamin, digoxin, edoxaban, furosemide, insulin, ipratropium bromide, metformin,omeprazole	91	91	3	3	22.7	24.2
